# Supplementary material for: Multiparametric imaging of spatio-temporal cAMP signaling, transmembrane potential, and intracellular calcium in the intact heart
Source: iScience. 2026 Jan 22;29(2):114779. doi: 10.1016/j.isci.2026.114779 (PMC12915281; doi:10.1016/j.isci.2026.114779)
Supplement: Data S1. MATLAB script for ΔFRET map generation [file mmc1.zip]

Archive with 138 entries (131 files):
- Matlab script/
- __MACOSX/._Matlab script
- Matlab script/rFRETimage.m
- __MACOSX/Matlab script/._rFRETimage.m
- Matlab script/PyColormap4Matlab-1.4.1/
- __MACOSX/Matlab script/._PyColormap4Matlab-1.4.1
- Matlab script/natsortfiles/
- __MACOSX/Matlab script/._natsortfiles
- Matlab script/slanCM/
- __MACOSX/Matlab script/._slanCM
- Matlab script/PyColormap4Matlab-1.4.1/Demo_getPyPlot_cMap.mlx
- __MACOSX/Matlab script/PyColormap4Matlab-1.4.1/._Demo_getPyPlot_cMap.mlx
- Matlab script/PyColormap4Matlab-1.4.1/LICENSE
- __MACOSX/Matlab script/PyColormap4Matlab-1.4.1/._LICENSE
- Matlab script/PyColormap4Matlab-1.4.1/getPyPlot_cMap.m
- __MACOSX/Matlab script/PyColormap4Matlab-1.4.1/._getPyPlot_cMap.m
- Matlab script/PyColormap4Matlab-1.4.1/README.md
- __MACOSX/Matlab script/PyColormap4Matlab-1.4.1/._README.md
- Matlab script/PyColormap4Matlab-1.4.1/pyplotCMap2txt.py
- __MACOSX/Matlab script/PyColormap4Matlab-1.4.1/._pyplotCMap2txt.py
- Matlab script/natsortfiles/natsortfiles.m
- __MACOSX/Matlab script/natsortfiles/._natsortfiles.m
- Matlab script/natsortfiles/natsortfiles_doc.m
- __MACOSX/Matlab script/natsortfiles/._natsortfiles_doc.m
- Matlab script/natsortfiles/html/
- __MACOSX/Matlab script/natsortfiles/._html
- Matlab script/natsortfiles/natsort.m
- __MACOSX/Matlab script/natsortfiles/._natsort.m
- Matlab script/natsortfiles/natsortfiles_test.m
- __MACOSX/Matlab script/natsortfiles/._natsortfiles_test.m
- Matlab script/natsortfiles/license.txt
- __MACOSX/Matlab script/natsortfiles/._license.txt
- Matlab script/natsortfiles/testfun.m
- __MACOSX/Matlab script/natsortfiles/._testfun.m
- Matlab script/natsortfiles/natsortfiles_test/
- __MACOSX/Matlab script/natsortfiles/._natsortfiles_test
- Matlab script/slanCM/license.txt
- __MACOSX/Matlab script/slanCM/._license.txt
- Matlab script/slanCM/slanCM/
- __MACOSX/Matlab script/slanCM/._slanCM
- Matlab script/natsortfiles/html/natsortfiles_doc.html
- __MACOSX/Matlab script/natsortfiles/html/._natsortfiles_doc.html
- Matlab script/natsortfiles/natsortfiles_test/A_100.txt
- __MACOSX/Matlab script/natsortfiles/natsortfiles_test/._A_100.txt
- Matlab script/natsortfiles/natsortfiles_test/A_10.txt
- __MACOSX/Matlab script/natsortfiles/natsortfiles_test/._A_10.txt
- Matlab script/natsortfiles/natsortfiles_test/A_200.txt
- __MACOSX/Matlab script/natsortfiles/natsortfiles_test/._A_200.txt
- Matlab script/natsortfiles/natsortfiles_test/A_1.txt
- __MACOSX/Matlab script/natsortfiles/natsortfiles_test/._A_1.txt
- Matlab script/natsortfiles/natsortfiles_test/A_2.txt
- __MACOSX/Matlab script/natsortfiles/natsortfiles_test/._A_2.txt
- Matlab script/natsortfiles/natsortfiles_test/A_3.txt
- __MACOSX/Matlab script/natsortfiles/natsortfiles_test/._A_3.txt
- Matlab script/natsortfiles/natsortfiles_test/A_1-new.txt
- __MACOSX/Matlab script/natsortfiles/natsortfiles_test/._A_1-new.txt
- Matlab script/natsortfiles/natsortfiles_test/A_1_new.txt
- __MACOSX/Matlab script/natsortfiles/natsortfiles_test/._A_1_new.txt
- Matlab script/slanCM/slanCM/_demo7_4.png
- __MACOSX/Matlab script/slanCM/slanCM/.__demo7_4.png
- Matlab script/slanCM/slanCM/demo8_SCM.m
- __MACOSX/Matlab script/slanCM/slanCM/._demo8_SCM.m
- Matlab script/slanCM/slanCM/_demo7_5.png
- __MACOSX/Matlab script/slanCM/slanCM/.__demo7_5.png
- Matlab script/slanCM/slanCM/_demo7_7.png
- __MACOSX/Matlab script/slanCM/slanCM/.__demo7_7.png
- Matlab script/slanCM/slanCM/_demo8.png
- __MACOSX/Matlab script/slanCM/slanCM/.__demo8.png
- Matlab script/slanCM/slanCM/_demo7_6.png
- __MACOSX/Matlab script/slanCM/slanCM/.__demo7_6.png
- Matlab script/slanCM/slanCM/_demo7_2.png
- __MACOSX/Matlab script/slanCM/slanCM/.__demo7_2.png
- Matlab script/slanCM/slanCM/_demo5_1.png
- __MACOSX/Matlab script/slanCM/slanCM/.__demo5_1.png
- Matlab script/slanCM/slanCM/_demo7_3.png
- __MACOSX/Matlab script/slanCM/slanCM/.__demo7_3.png
- Matlab script/slanCM/slanCM/_demo5_2.png
- __MACOSX/Matlab script/slanCM/slanCM/.__demo5_2.png
- Matlab script/slanCM/slanCM/demo9_SCM.m
- __MACOSX/Matlab script/slanCM/slanCM/._demo9_SCM.m
- Matlab script/slanCM/slanCM/_8.png
- __MACOSX/Matlab script/slanCM/slanCM/.__8.png
- Matlab script/slanCM/slanCM/_9.png
- __MACOSX/Matlab script/slanCM/slanCM/.__9.png
- Matlab script/slanCM/slanCM/_demo4_2.png
- __MACOSX/Matlab script/slanCM/slanCM/.__demo4_2.png
- Matlab script/slanCM/slanCM/_demo4_1.png
- __MACOSX/Matlab script/slanCM/slanCM/.__demo4_1.png
- Matlab script/slanCM/slanCM/slanCM.asv
- __MACOSX/Matlab script/slanCM/slanCM/._slanCM.asv
- Matlab script/slanCM/slanCM/_2.png
- __MACOSX/Matlab script/slanCM/slanCM/.__2.png
- Matlab script/slanCM/slanCM/_3.png
- __MACOSX/Matlab script/slanCM/slanCM/.__3.png
- Matlab script/slanCM/slanCM/demo3_SCM.m
- __MACOSX/Matlab script/slanCM/slanCM/._demo3_SCM.m
- Matlab script/slanCM/slanCM/demo1_SCM.m
- __MACOSX/Matlab script/slanCM/slanCM/._demo1_SCM.m
- Matlab script/slanCM/slanCM/_1.png
- __MACOSX/Matlab script/slanCM/slanCM/.__1.png
- Matlab script/slanCM/slanCM/slanCM_Data.mat
- __MACOSX/Matlab script/slanCM/slanCM/._slanCM_Data.mat
- Matlab script/slanCM/slanCM/_4.png
- __MACOSX/Matlab script/slanCM/slanCM/.__4.png
- Matlab script/slanCM/slanCM/_5.png
- __MACOSX/Matlab script/slanCM/slanCM/.__5.png
- Matlab script/slanCM/slanCM/demo5_SCM.m
- __MACOSX/Matlab script/slanCM/slanCM/._demo5_SCM.m
- Matlab script/slanCM/slanCM/demo7_SCM.m
- __MACOSX/Matlab script/slanCM/slanCM/._demo7_SCM.m
- Matlab script/slanCM/slanCM/_7.png
- __MACOSX/Matlab script/slanCM/slanCM/.__7.png
- Matlab script/slanCM/slanCM/_6.png
- __MACOSX/Matlab script/slanCM/slanCM/.__6.png
- Matlab script/slanCM/slanCM/_demo9_2.png
- __MACOSX/Matlab script/slanCM/slanCM/.__demo9_2.png
- Matlab script/slanCM/slanCM/_demo2.png
- __MACOSX/Matlab script/slanCM/slanCM/.__demo2.png
- Matlab script/slanCM/slanCM/_demo3.png
- __MACOSX/Matlab script/slanCM/slanCM/.__demo3.png
- Matlab script/slanCM/slanCM/_demo9_3.png
- __MACOSX/Matlab script/slanCM/slanCM/.__demo9_3.png
- Matlab script/slanCM/slanCM/_demo9_1.png
- __MACOSX/Matlab script/slanCM/slanCM/.__demo9_1.png
- Matlab script/slanCM/slanCM/_demo1.png
- __MACOSX/Matlab script/slanCM/slanCM/.__demo1.png
- Matlab script/slanCM/slanCM/demo2_SCM.m
- __MACOSX/Matlab script/slanCM/slanCM/._demo2_SCM.m
- Matlab script/slanCM/slanCM/demo6_SCM.m
- __MACOSX/Matlab script/slanCM/slanCM/._demo6_SCM.m
- Matlab script/slanCM/slanCM/slanCM.m
- __MACOSX/Matlab script/slanCM/slanCM/._slanCM.m
- Matlab script/slanCM/slanCM/_demo7.png
- __MACOSX/Matlab script/slanCM/slanCM/.__demo7.png
- Matlab script/slanCM/slanCM/_demo6.png
- __MACOSX/Matlab script/slanCM/slanCM/.__demo6.png
- Matlab script/slanCM/slanCM/demo4_SCM.m
- __MACOSX/Matlab script/slanCM/slanCM/._demo4_SCM.m
