# Supplementary material for: Multiparametric imaging of spatio-temporal cAMP signaling, transmembrane potential, and intracellular calcium in the intact heart
Source: iScience. 2026 Jan 22;29(2):114779. doi: 10.1016/j.isci.2026.114779 (PMC12915281; doi:10.1016/j.isci.2026.114779)
Supplement: Data S1. MATLAB script for ΔFRET map generation [file mmc1.zip › Matlab script/rFRETimage.m]

%% FRET ratio analysis
%%
% Code by Eric IJ Lee
% 1. Update: CMR_Map, github_repo add on is needed (07/01/2022)
% 2. cmap = getPyPlot_cMap('CMRmap', [], [], '"/usr/local/bin/python3"') (06/27/2023)
% 3. Adding colormap for Ach data processing (10/01/2025)

%%
clear all
close all
clc

%% Load Image Files
% Load CFP file
disp('Import CFP data')
[cfpFile,cfpPath] = uigetfile('*.*','Select an CFP file to open');
[~,~,ext] = fileparts(cfpFile); % retrieve the file extension
cfpList = dir(strcat(cfpPath,'*',ext));% find all image files in the directory
cfpNames = natsort({cfpList.name});
for i = 1:numel(cfpNames);
cfpIM{i} = imread([cfpPath char(cfpNames(i))]);
cfpIM{i} = im2double(cfpIM{i});
end

% Load YFP file
disp('Import YFP data')
[yfpFile,yfpPath] = uigetfile('*.*','Select an YFP file to open');
[~,~,ext] = fileparts(yfpFile); % retrieve the file extension
yfpList = dir(strcat(yfpPath,'*',ext));% find all image files in the directory
yfpNames = natsort({yfpList.name});
for i = 1:numel(yfpNames);
yfpIM{i} = imread([yfpPath char(yfpNames(i))]);
yfpIM{i} = im2double(yfpIM{i});
end

fileNums = numel(yfpNames);

%% Ask for Imaging Parameters
prompt = {'Acquisition Time Interval (sec)','Image Size (mm / pixel)'};
def = {'10','0.007067138'}; % default values 
dlgTitle = 'Processing parameters';
dims = [1 50];
answer = inputdlg(prompt,dlgTitle,dims,def,'on');
Tfactor = str2double(cell2mat(answer(1))); % sec
Pixelfactor = str2double(cell2mat(answer(2))); % cm per pixel

Frame = 1:fileNums;
Time = (Tfactor.*Frame)-Tfactor;

%% Choosing a Mask
% Choose thethod of mask
choice = questdlg('Which Method of Mask?','Mask Selection','Manual','Auto','Exit','Exit');
        switch choice
            case 'Manual'
            P=0;
            case 'Auto'
            P=1;
            case 'Exit'
            return;
        end
        
 % Manual Mask
if P == 0
    imagesc(yfpIM{1}); colormap gray
    daspect([1 1 1])
    title('Draw a region of interest on the image');

    ROI = drawpolygon('StripeColor','y');
    refinedMask = createMask(ROI);
else
    
 % Auto Threshold Mask
if P == 1
    image = yfpIM{1}; % Replace 'your_image.jpg' with the path to your image

    % Convert the image to grayscale if needed
    %grayImage = rgb2gray(image);

    % Apply a threshold to create a binary mask
    threshold = 0.03; % Adjust the threshold value as needed
    binaryMask = image > threshold;

    % Perform erosion and dilation to refine the mask
    se = strel('disk', 90); % Define a structuring element for erosion and dilation
    erodedMask = imerode(binaryMask, se); % Erosion
    refinedMask = imdilate(erodedMask, se); % Dilation

    % Display the original image, binary mask, and refined mask
    figure;
    subplot(1, 3, 1);
    imshow(image);
    title('Original Image');
    subplot(1, 3, 2);
    imshow(binaryMask);
    title('Binary Mask');
    subplot(1, 3, 3);
    imshow(refinedMask);
    title('Refined Mask');
end
end

%% 1. Ratio (CFP/YFP), Normalized Ratio
for i = 1:fileNums;
fret{i} = cfpIM{i}./yfpIM{i};
Nfret{i} = fret{i}./fret{1};
Mean_Nfret(i) = mean2(Nfret{i}); % Find the mean masked pixel value
end

[Nfret_max,T_max] = max(Mean_Nfret)
cmin = 1
cmax = round(Nfret_max+0.2,2,'significant')

% Preview Maximum Normalized FRET image
figure();
imagesc(Nfret{T_max});caxis([cmin cmax]); colormap jet; colorbar
daspect([1 1 1]) % fixes the aspect ratio of the image to 1:1 (third one applies to 3d)
title(sprintf('Preview Maximum Normalized FRET image, T = %d sec',Time(T_max)))

% Choose color map
choice = questdlg('Which color map?','Colormap Selection','NE','Ach','Exit','Exit');
        switch choice
            case 'NE'
            P=0;
            case 'Ach'
            P=1;
            case 'Exit'
            return;
        end
        
        % Colormap for Regular FRET data
if P == 0
   cmap = getPyPlot_cMap('CMRmap', [], [], '"/usr/local/bin/python3"'); % Modified 6/27/23 
else
    
        % Colormap for Ach FRET data
if P == 1
   cmap = slanCM('wildfire'); % Modified 10/01/25
end
end

% Choose scale of the colormap
prompt3 = {'Color min','Color max'};
def3 = {sprintf('%d',cmin),sprintf('%d',cmax)}; % default values
dlgTitle3 = 'Setup Color Scale';
dims = [1 50];
answer3 = inputdlg(prompt3,dlgTitle3,dims,def3,'on');
cmin = str2double(cell2mat(answer3(1)));
cmax = str2double(cell2mat(answer3(2)));

% Preview Maximum Normalized FRET image
imagesc(Nfret{T_max});caxis([cmin cmax]); colormap(cmap); colorbar
daspect([1 1 1]) % fixes the aspect ratio of the image to 1:1 (third one applies to 3d)
title(sprintf('Preview Maximum Normalized FRET image, T = %d sec',Time(T_max)))

%% 2. Apply Gaussian Filter
% Set Gaussian Filter
prompt2 = {'Sigma value'};
def2 = {'6'}; % default values
dlgTitle2 = 'Gaussian filter parameter';
dims = [1 50];
answer2 = inputdlg(prompt2,dlgTitle2,dims,def2,'on');
sigmavalue = str2double(cell2mat(answer2(1))); % sigma
 
% Figure generation
for i = 1:fileNums;    
Nfret_filtered{i} = imgaussfilt(Nfret{i},sigmavalue);
Nfret_filtered{i} = Nfret_filtered{i}.*refinedMask;
Nfret_filtered{i}(Nfret_filtered{i} == 0) = 1;
end

for i = 1:fileNums;
figure();
imagesc(Nfret_filtered{i});caxis([cmin cmax]); colormap(cmap); colorbar; axis off
daspect([1 1 1]) % fixes the aspect ratio of the image to 1:1 (third one applies to 3d)
title(sprintf('T = %d sec',Time(i)))
%title(sprintf('Filtered, sigma = %d',sigmavalue))
pause(0.1)
end
 
%% Write Images
disp('Save Nfret data')
Nfret_path = uigetdir;

for i = 1:fileNums;
    temp = ['Nfret_T',num2str(i),'.png']; 
    saveas(figure(i),fullfile(Nfret_path,temp));
end

close all
%% Write Images into Movie
% Get Nfret images 
disp('Save Nfret Video data')
[NfretFile,NfretPath] = uigetfile('*.*','Select an Nfret file to open');
[~,~,ext] = fileparts(NfretFile); % retrieve the file extension
NfretList = dir(strcat(NfretPath,'*',ext));% find all image files in the directory
NfretNames = natsort({NfretList.name});

% Save movie
Nfret_movie = VideoWriter(fullfile(Nfret_path));
Nfret_movie = VideoWriter('Normalized FRET Movie','MPEG-4');
Nfret_movie.FrameRate = 5;
Nfret_movie.Quality = 95;
open(Nfret_movie); %open the file for writing
for i = 1:fileNums;
    IM = imread([NfretPath char(NfretNames(i))]);
    writeVideo(Nfret_movie, IM); 
end
close(Nfret_movie);
implay('Normalized FRET Movie.mp4');
