# Supplementary material for: Multiparametric imaging of spatio-temporal cAMP signaling, transmembrane potential, and intracellular calcium in the intact heart
Source: iScience. 2026 Jan 22;29(2):114779. doi: 10.1016/j.isci.2026.114779 (PMC12915281; doi:10.1016/j.isci.2026.114779)
Supplement: Data S1. MATLAB script for ΔFRET map generation [file mmc1.zip › Matlab script/natsortfiles/testfun.m]

function chk = testfun(fun)
% Test function for NATSORT, NATSORTFILES, and NATSORTROWS. Do NOT call!
%
% (c) 2017-2019 Stephen Cobeldick
%
% See also NATSORT_TEST NATSORTFILES_TEST NATSORTROWS_TEST
tmp = {'%s %3d','<a href="matlab:opentoline(''%1$s'',%2$3d)">%1$s %2$3d</a>'};
fmt = tmp{1+feature('hotlinks')};
itr = 0;
cnt = 0;
chk = @nestfun;
    function nestfun(varargin) % (function inputs..., fun, expected function outputs...)
        dbs = dbstack();
        %
        if ~nargin % post-processing
            fprintf('%s: %d of %d testcases failed.\n',dbs(2).file,cnt,itr)
            return
        end
        %
        itr = itr+1;
        %
        idx = find(cellfun(@(f)isequal(f,fun),varargin));
        assert(nnz(idx)==1,'Missing function handle.')
        xfa = varargin(idx+1:end);
        ofa = cell(size(xfa));
        %
        [ofa{:}] = fun(varargin{1:idx-1});
        %
        boo = false;
        for k = 1:numel(xfa)
            if ~isequal(xfa{k},[])
                if ~isequal(size(ofa{k}),size(xfa{k}))
                    boo = true;
                    otx = sprintf('x%d',size(ofa{k}));
                    xtx = sprintf('x%d',size(xfa{k}));
                elseif ~isequaln(ofa{k},xfa{k})
                    boo = true;
                    oar = ofa{k}.';
                    xar = xfa{k}.';
                    switch k
                        case 1 % cell array of char vectors
                            otx = sprintf(', ''%s''',oar{:});
                            xtx = sprintf(', ''%s''',xar{:});
                        case 2 % indices
                            otx = sprintf(', %d',oar);
                            xtx = sprintf(', %d',xar);
                        case 3 % debug cell array
                            obo = cellfun(@ischar,oar);
                            xbo = cellfun(@ischar,xar);
                            ocs = cellfun(@num2str,oar,'uni',0);
                            xcs = cellfun(@num2str,xar,'uni',0);
                            ocs(~obo) = strcat('[',ocs(~obo),']');
                            xcs(~xbo) = strcat('[',xcs(~xbo),']');
                            ocs(obo) = strcat('''',ocs(obo),'''');
                            xcs(xbo) = strcat('''',xcs(xbo),'''');
                            otx = sprintf(', %s',ocs{:});
                            xtx = sprintf(', %s',xcs{:});
                    end
                end
            end
            if boo
                fprintf(fmt, dbs(2).file, dbs(2).line);
                fprintf(' (output argument %d)',k);
                fprintf('\noutput:%s\nexpect:%s\n', otx(2:end), xtx(2:end));
            end
        end
        cnt = cnt+boo;
    end
end
%%%%%%%%%%%%%%%%%%%%%%%%%%%%%%%%%%%%%%%%%%%%%%%%%%%%%%%%%%%%%%%%%%%%%%%%%%%testfun
