# Supplementary material for: Multiparametric imaging of spatio-temporal cAMP signaling, transmembrane potential, and intracellular calcium in the intact heart
Source: iScience. 2026 Jan 22;29(2):114779. doi: 10.1016/j.isci.2026.114779 (PMC12915281; doi:10.1016/j.isci.2026.114779)
Supplement: Data S1. MATLAB script for ΔFRET map generation [file mmc1.zip › Matlab script/slanCM/slanCM/demo8_SCM.m]

% demo8
rng('default')
for i = 1:20000
  x = -0.4 + 0.8*randi([0 1],1,18);
  A = gallery('circul',x);
  E(:,i) = eig(A);
end
scatter(real(E(:)),imag(E(:)),8,'filled','CData',slanCM('twilight',length(E(:))))
xlabel('Re(E)')
ylabel('Im(E)')
xlim([-3 3])
ylim([-3 3])
axis square
