# Supplementary material for: Multiparametric imaging of spatio-temporal cAMP signaling, transmembrane potential, and intracellular calcium in the intact heart
Source: iScience. 2026 Jan 22;29(2):114779. doi: 10.1016/j.isci.2026.114779 (PMC12915281; doi:10.1016/j.isci.2026.114779)
Supplement: Data S1. MATLAB script for ΔFRET map generation [file mmc1.zip › Matlab script/slanCM/slanCM/demo9_SCM.m]

% demo9
x=1:30;
[~,ind]=sort(rand(1,30));
x=x(ind);
y=rand(1,30);
sz=sort(rand(1,30));

% 100 102 94
bubblechart(x,y,sz,'CData',slanCM(94,30));

% 修饰一些
ax=gca;hold on
ax.LineWidth=.8;
