# Supplementary material for: Multiparametric imaging of spatio-temporal cAMP signaling, transmembrane potential, and intracellular calcium in the intact heart
Source: iScience. 2026 Jan 22;29(2):114779. doi: 10.1016/j.isci.2026.114779 (PMC12915281; doi:10.1016/j.isci.2026.114779)
Supplement: Data S1. MATLAB script for ΔFRET map generation [file mmc1.zip › Matlab script/slanCM/slanCM/demo1_SCM.m]

% demo1
surf(peaks,'EdgeColor','w','EdgeAlpha',.3)
% 使用slanCM的彩虹配色
colormap(slanCM('rainbow'))


% 修饰一下
ax=gca;
ax.Projection='perspective';
ax.LineWidth=1.2;
ax.XMinorTick='on';
ax.YMinorTick='on';
ax.ZMinorTick='on';
ax.GridLineStyle=':';
view(-37,42) 
