# Supplementary material for: Multiparametric imaging of spatio-temporal cAMP signaling, transmembrane potential, and intracellular calcium in the intact heart
Source: iScience. 2026 Jan 22;29(2):114779. doi: 10.1016/j.isci.2026.114779 (PMC12915281; doi:10.1016/j.isci.2026.114779)
Supplement: Data S1. MATLAB script for ΔFRET map generation [file mmc1.zip › Matlab script/slanCM/slanCM/demo5_SCM.m]

% demo5
X=linspace(0,1,200)';
CL=(-cos(X*2*pi)+1).^.2;
r=(X-.5)'.^2+(X-.5).^2;
Z=abs(ifftn(exp(7i*rand(200))./r.^.9)).*(CL*CL')*30;

ax1=axes('Parent',gcf,'OuterPosition',[0,1/2,1/2,1/2],'LooseInset',[0,0,0,0]);
contourf(Z,'EdgeColor','none')
ax1.Colormap=slanCM('tokyo',200);


ax2=axes('Parent',gcf,'OuterPosition',[1/2,1/2,1/2,1/2],'LooseInset',[0,0,0,0]);
contourf(Z,'EdgeColor','none')
ax2.Colormap=slanCM('sepia',200);

ax3=axes('Parent',gcf,'OuterPosition',[0,0,1/2,1/2],'LooseInset',[0,0,0,0]);
contourf(Z,'EdgeColor','none')
ax3.Colormap=slanCM('turku',200);


ax4=axes('Parent',gcf,'OuterPosition',[1/2,0,1/2,1/2],'LooseInset',[0,0,0,0]);
contourf(Z,'EdgeColor','none')
ax4.Colormap=slanCM('copper2',200);
