# Supplementary material for: Multiparametric imaging of spatio-temporal cAMP signaling, transmembrane potential, and intracellular calcium in the intact heart
Source: iScience. 2026 Jan 22;29(2):114779. doi: 10.1016/j.isci.2026.114779 (PMC12915281; doi:10.1016/j.isci.2026.114779)
Supplement: Data S1. MATLAB script for ΔFRET map generation [file mmc1.zip › Matlab script/slanCM/slanCM/demo7_SCM.m]

% demo7
X=randi([2,15],[1,25])+rand([1,25]);
b=bar(X);

CMap=slanCM('hsv');
b.FaceColor='flat';
b.CData=slanCM(188,length(b.XData));
% 42 56 63 100 133 187 188

% 修饰一下
ax=gca;hold on;grid on
ax.DataAspectRatio=[1,1,1];
ax.LineWidth=1.2;
ax.XMinorTick='on';
ax.YMinorTick='on';
ax.ZMinorTick='on';
ax.GridLineStyle=':';
