# Supplementary material for: Multiparametric imaging of spatio-temporal cAMP signaling, transmembrane potential, and intracellular calcium in the intact heart
Source: iScience. 2026 Jan 22;29(2):114779. doi: 10.1016/j.isci.2026.114779 (PMC12915281; doi:10.1016/j.isci.2026.114779)
Supplement: Data S1. MATLAB script for ΔFRET map generation [file mmc1.zip › Matlab script/slanCM/slanCM/demo2_SCM.m]

% demo2
XData=rand(15,15);
XData=XData+XData.';
H=fspecial('average',3);
XData=imfilter(XData,H,'replicate');

imagesc(XData)
% 使用slanCM的100号配色
colormap(slanCM(100))
hold on

ax=gca;
ax.DataAspectRatio=[1,1,1];
% ax.LineWidth=1.2;
% ax.XMinorTick='on';
% ax.YMinorTick='on';
% ax.ZMinorTick='on';
% ax.GridLineStyle=':';
